# Supplementary material for: Human cytomegalovirus infection coopts chromatin organization to diminish TEAD1 transcription factor activity
Source: eLife. 2025 Sep 10;13:RP101578. doi: 10.7554/eLife.101578 (PMC12422734; doi:10.7554/eLife.101578)
Supplement: Figure 5—source data 1. [file elife-101578-fig5-data1.zip]

Archive with 7 entries (6 files):
- raw/
- raw/.DS_Store
- __MACOSX/raw/._.DS_Store
- raw/CCN1_Triplicates_17OCTOBER2024.tif
- __MACOSX/raw/._CCN1_Triplicates_17OCTOBER2024.tif
- raw/THBS1_Triplicate_16OCTOBER2024.tif
- __MACOSX/raw/._THBS1_Triplicate_16OCTOBER2024.tif
