# Supplementary material for: Human cytomegalovirus infection coopts chromatin organization to diminish TEAD1 transcription factor activity
Source: eLife. 2025 Sep 10;13:RP101578. doi: 10.7554/eLife.101578 (PMC12422734; doi:10.7554/eLife.101578)
Supplement: Figure 5—source data 2. [file elife-101578-fig5-data2.zip]

Archive with 3 entries (2 files):
- raw_with_labels/
- raw_with_labels/Figure 5_labeled.pdf
- __MACOSX/raw_with_labels/._Figure 5_labeled.pdf
