# Supplementary material for: Human cytomegalovirus infection coopts chromatin organization to diminish TEAD1 transcription factor activity
Source: eLife. 2025 Sep 10;13:RP101578. doi: 10.7554/eLife.101578 (PMC12422734; doi:10.7554/eLife.101578)
Supplement: Figure 6—source data 1. [file elife-101578-fig6-data1.zip]

Archive with 19 entries (18 files):
- raw/
- raw/.DS_Store
- __MACOSX/raw/._.DS_Store
- raw/YAP1_Cext_Next_20APR2023.png
- raw/pYAP1_Cext_Next_20APR2023.png
- __MACOSX/raw/._pYAP1_Cext_Next_20APR2023.png
- raw/H3K27ac_Pub_WB_Triplicates_21SEPT2023.tif
- __MACOSX/raw/._H3K27ac_Pub_WB_Triplicates_21SEPT2023.tif
- raw/pYAP1_Pub_WB_Triplicates_21SEPT2023.tif
- __MACOSX/raw/._pYAP1_Pub_WB_Triplicates_21SEPT2023.tif
- raw/GAPDH_C.ext_N.ext_27MAY2023.tif
- __MACOSX/raw/._GAPDH_C.ext_N.ext_27MAY2023.tif
- raw/IE1-2_Pub_WB_Triplicates_21SEPT2023.tif
- raw/TEAD1_Pub_WB_Triplicates_21SEPT2023.tif
- __MACOSX/raw/._TEAD1_Pub_WB_Triplicates_21SEPT2023.tif
- raw/lab 2023-03-16 22h35m29s(SYBR Gold).jpg
- __MACOSX/raw/._lab 2023-03-16 22h35m29s(SYBR Gold).jpg
- raw/Total Histone3_HFF_HCMV_Cyto_Nuc_06SEPT2023.png
- raw/YAP1_Pub_WB_Triplicates_21SEPT2023.tif
