# Supplementary material for: Human cytomegalovirus infection coopts chromatin organization to diminish TEAD1 transcription factor activity
Source: eLife. 2025 Sep 10;13:RP101578. doi: 10.7554/eLife.101578 (PMC12422734; doi:10.7554/eLife.101578)
Supplement: Figure 6—source data 2. [file elife-101578-fig6-data2.zip]

Archive with 7 entries (6 files):
- raw_labeled/
- raw_labeled/Figure6B_labeled.pdf
- __MACOSX/raw_labeled/._Figure6B_labeled.pdf
- raw_labeled/Figure 6A_labeled.pdf
- __MACOSX/raw_labeled/._Figure 6A_labeled.pdf
- raw_labeled/figure6C_labeled.pdf
- __MACOSX/raw_labeled/._figure6C_labeled.pdf
