# Supplementary material for: Human cytomegalovirus infection coopts chromatin organization to diminish TEAD1 transcription factor activity
Source: eLife. 2025 Sep 10;13:RP101578. doi: 10.7554/eLife.101578 (PMC12422734; doi:10.7554/eLife.101578)
Supplement: Figure 6—figure supplement 1—source data 1. [file elife-101578-fig6-figsupp1-data1.zip]

Archive with 9 entries (8 files):
- raw/
- raw/H3K27ac_Pub_WB_Triplicates_21SEPT2023.tif
- __MACOSX/raw/._H3K27ac_Pub_WB_Triplicates_21SEPT2023.tif
- raw/pYAP1_Pub_WB_Triplicates_21SEPT2023.tif
- __MACOSX/raw/._pYAP1_Pub_WB_Triplicates_21SEPT2023.tif
- raw/IE1-2_Pub_WB_Triplicates_21SEPT2023.tif
- raw/TEAD1_Pub_WB_Triplicates_21SEPT2023.tif
- __MACOSX/raw/._TEAD1_Pub_WB_Triplicates_21SEPT2023.tif
- raw/YAP1_Pub_WB_Triplicates_21SEPT2023.tif
