# Supplementary material for: Human cytomegalovirus infection coopts chromatin organization to diminish TEAD1 transcription factor activity
Source: eLife. 2025 Sep 10;13:RP101578. doi: 10.7554/eLife.101578 (PMC12422734; doi:10.7554/eLife.101578)
Supplement: Figure 6—figure supplement 1—source data 2. [file elife-101578-fig6-figsupp1-data2.zip]

Archive with 3 entries (2 files):
- raw_labeled/
- raw_labeled/Figure 6-figure supplement 1.pdf
- __MACOSX/raw_labeled/._Figure 6-figure supplement 1.pdf
